# Supplementary material for: Zinc Oxide Nanoparticles as Potential Delivery Carrier: Green Synthesis by Aspergillus niger Endophytic Fungus, Characterization, and In Vitro/In Vivo Antibacterial Activity
Source: Pharmaceuticals (Basel). 2022 Aug 26;15(9):1057. doi: 10.3390/ph15091057 (PMC9500724; doi:10.3390/ph15091057)
Supplement: Supplementary file 1 [file pharmaceuticals-15-01057-s001.zip]

Archive with 1 entries (1 files):
- pharmaceuticals-1869544-supplementary.pdf
